# Supplementary material for: On the role of asymmetric molecular geometry in high-performance organic solar cells
Source: Nat Commun. 2024 Apr 16;15:3287. doi: 10.1038/s41467-024-47707-5 (PMC11021434; doi:10.1038/s41467-024-47707-5)
Supplement: Supplementary file 4 — Source Data [file 41467_2024_47707_MOESM4_ESM.zip]

Archive with 1 entries (1 files):
- 461648_2_data_set_8793263_sl9lsb.rar
